# Supplementary material for: Stabilization of Zinc in Agricultural Soil Originated from Commercial Organic Fertilizer by Natural Zeolite
Source: Int J Environ Res Public Health. 2022 Jan 22;19(3):1210. doi: 10.3390/ijerph19031210 (PMC8835060; doi:10.3390/ijerph19031210)
Supplement: Supplementary file 1 [file ijerph-19-01210-s001.zip]

Archive with 1 entries (1 files):
- ijerph-1547421-supplementary.pdf
